# Supplementary material for: Assessment of Children’s Metal Exposure via Hand Wipe, Outdoor Soil and Indoor Dust and Their Associations with Blood Biomarkers
Source: Int J Environ Res Public Health. 2022 Nov 7;19(21):14614. doi: 10.3390/ijerph192114614 (PMC9653965; doi:10.3390/ijerph192114614)
Supplement: Supplementary file 1 [file ijerph-19-14614-s001.zip]

Archive with 1 entries (1 files):
- ijerph-1977348-supplementary.pdf
